# Supplementary material for: Quorum-sensing synthase mutations re-calibrate autoinducer concentrations in clinical isolates of Pseudomonas aeruginosa to enhance pathogenesis
Source: Nat Commun. 2023 Dec 2;14:7986. doi: 10.1038/s41467-023-43702-4 (PMC10693556; doi:10.1038/s41467-023-43702-4)
Supplement: Supplementary file 4 — Source Data [file 41467_2023_43702_MOESM4_ESM.xlsx]

## Sheet: Figure 1E
∆rhlI	WT	∆lasR D83E	RhlI D83E	∆lasR G62S	RhlI G62S	∆lasR P159S	RhlI P159S
0.227875	1	0.511774	0.740267	0.352893	1.02094	0.272222	1.10765
0.280085	1	0.316914	1.27334	0.377532	1.16271	0.218184	1.26181
0.336883	1	0.359528	0.694265	0.484344	0.667808	0.337828	0.776644
0.258954	1	0.535446	0.864925	0.840197	0.959703	0.48751	0.883803

## Sheet: Figure 2 Replicate 1
Time point (hrs)	OD695	OD600	Legend
5	0.022	0.78	∆rhlI
10	0.041	1.72	∆rhlI
18	0.035	2.92	∆rhlI
24	0.026	3.63	∆rhlI
5	0.022	0.82	∆lasR
10	0.057	1.54	∆lasR
18	0.115	2.45	∆lasR
24	0.218	3.91	∆lasR
5	0.008	0.96	∆lasR D83E
10	0.065	1.58	∆lasR D83E
18	0.291	3.53	∆lasR D83E
24	0.489	3.98	∆lasR D83E
5	0.08	0.7	D83E
10	0.383	2.04	D83E
18	0.449	3.24	D83E
24	0.633	4.29	D83E
5	0.025	0.84	∆lasR G62S
10	0.074	1.7	∆lasR G62S
18	0.31	3.4	∆lasR G62S
24	0.554	4.34	∆lasR G62S
5	0.014	0.76	∆lasR P159S
10	0.067	1.65	∆lasR P159S
18	0.259	2.88	∆lasR P159S
24	0.467	3.99	∆lasR P159S
5	0.085	0.76	G62S
10	0.391	2.28	G62S
18	0.485	3.26	G62S
24	0.728	4.33	G62S
5	0.079	0.8	P159S
10	0.332	1.85	P159S
18	0.423	3.54	P159S
24	0.613	3.75	P159S
5	0.085	0.65	WT
10	0.334	2.21	WT
18	0.435	2.31	WT
24	0.57	4.03	WT
5	0.021	0.83	∆lasI
10	0.065	1.8	∆lasI
18	0.298	3.21	∆lasI
24	0.458	4.51	∆lasI
5	0.021	0.78	∆lasI G62S
10	0.055	1.76	∆lasI G62S
18	0.178	2.74	∆lasI G62S
24	0.346	4.32	∆lasI G62S
5	0.025	1.01	∆lasR ∆rhlI
10	0.052	1.59	∆lasR ∆rhlI
18	0.033	4.13	∆lasR ∆rhlI
24	0.033	3.53	∆lasR ∆rhlI
5	0.028	0.75	∆lasI D83E
10	0.089	1.66	∆lasI D83E
18	0.338	3.97	∆lasI D83E
24	0.515	4.26	∆lasI D83E
5	0.023	0.89	∆lasI P159S
10	0.106	1.96	∆lasI P159S
18	0.411	2.86	∆lasI P159S
24	0.66	4.34	∆lasI P159S

## Sheet: Figure 2 Replicate 2
Time point (hrs)	OD695	OD600	Legend
5	0.054	1.01	∆rhlI
10	0.077	1.49	∆rhlI
18	0.048	3.14	∆rhlI
24	0.059	4.1	∆rhlI
5	0.062	0.83	∆lasR
10	0.056	1.15	∆lasR
18	0.081	2.83	∆lasR
24	0.147	3.62	∆lasR
5	0.072	0.91	∆lasR P159S
10	0.139	1.64	∆lasR P159S
18	0.618	3.42	∆lasR P159S
24	0.845	4.34	∆lasR P159S
5	0.132	0.89	P159S
10	0.378	1.76	P159S
18	0.61	3.19	P159S
24	0.77	3.95	P159S
5	0.05	0.93	∆lasR G62S
10	0.119	1.47	∆lasR G62S
18	0.586	3.94	∆lasR G62S
24	0.825	4.1	∆lasR G62S
5	0.137	1.06	G62S
10	0.396	1.82	G62S
18	0.652	2.45	G62S
24	0.863	4.23	G62S
5	0.051	1.02	∆lasR D83E
10	0.173	1.45	∆lasR D83E
18	0.76	3.32	∆lasR D83E
24	1.01	4.79	∆lasR D83E
5	0.136	1.02	D83E
10	0.38	1.91	D83E
18	0.69	3.25	D83E
24	0.944	4.32	D83E
5	0.129	0.95	WT
10	0.348	1.73	WT
18	0.54	3.35	WT
24	0.77	5.24	WT
5	0.076	1.04	∆lasI
10	0.156	1.34	∆lasI
18	0.333	3.21	∆lasI
24	0.79	4.01	∆lasI
5	0.056	0.91	∆lasI G62S
10	0.105	1.72	∆lasI G62S
18	0.504	3.46	∆lasI G62S
24	0.675	4.43	∆lasI G62S
5	0.059	0.82	∆lasR ∆rhlI
10	0.066	1.44	∆lasR ∆rhlI
18	0.048	2.92	∆lasR ∆rhlI
24	0.046	3.57	∆lasR ∆rhlI
5	0.061	1.05	∆lasI D83E
10	0.12	1.65	∆lasI D83E
18	0.49	2.78	∆lasI D83E
24	0.681	4.34	∆lasI D83E
5	0.071	0.88	∆lasI P159S
10	0.11	1.45	∆lasI P159S
18	0.515	3.29	∆lasI P159S
24	0.745	4.3	∆lasI P159S

## Sheet: Figure 2 Replicate 3
Time point (hrs)	OD695	OD600	Legend
5	0.055	0.94	∆rhlI
10	0.053	2.17	∆rhlI
18	0.045	3.31	∆rhlI
24	0.003	4.28	∆rhlI
5	0.054	1.05	∆lasR
10	0.071	1.93	∆lasR
18	0.183	2.97	∆lasR
24	0.472	4.29	∆lasR
5	0.066	1.01	∆lasR D83E
10	0.152	2.09	∆lasR D83E
18	0.54	3.66	∆lasR D83E
24	0.889	4.85	∆lasR D83E
5	0.085	1.18	D83E
10	0.296	2.49	D83E
18	0.399	3.59	D83E
24	0.601	3.97	D83E
5	0.055	1.12	∆lasR G62S
10	0.145	2.47	∆lasR G62S
18	0.552	3.88	∆lasR G62S
24	0.84	4.52	∆lasR G62S
5	0.054	1.08	∆lasR P159S
10	0.108	1.94	∆lasR P159S
18	0.432	3.6	∆lasR P159S
24	0.79	4.8	∆lasR P159S
5	0.109	0.98	G62S
10	0.333	2.11	G62S
18	0.439	3.5	G62S
24	0.65	4.11	G62S
5	0.114	1.1	P159S
10	0.354	2.43	P159S
18	0.462	3.34	P159S
24	0.678	4.59	P159S
5	0.127	1.05	WT
10	0.346	2.51	WT
18	0.419	3.41	WT
24	0.616	4.51	WT
5	0.055	0.8	∆lasI
10	0.113	1.82	∆lasI
18	0.441	3.17	∆lasI
24	0.728	4.06	∆lasI
5	0.048	1.21	∆lasI G62S
10	0.091	2.44	∆lasI G62S
18	0.373	3.9	∆lasI G62S
24	0.65	4.4	∆lasI G62S
5	0.046	0.9	∆lasI D83E
10	0.076	2.11	∆lasI D83E
18	0.296	3.14	∆lasI D83E
24	0.526	4.66	∆lasI D83E
5	0.047	1.11	∆lasI P159S
10	0.108	1.95	∆lasI P159S
18	0.431	3.39	∆lasI P159S
24	0.772	4.54	∆lasI P159S
5	0.044	0.89	∆lasR ∆rhlI
10	0.058	2.01	∆lasR ∆rhlI
18	0.027	2.99	∆lasR ∆rhlI
24	0.041	3.92	∆lasR ∆rhlI

## Sheet: Figure 3 Replicate 1
T1 (5hrs)	3OC12-HSL(ng/mL)	C4-HSL(ng/mL)	C6-HSL(ng/mL)	pyocyanin (cps)	pyocyanin (ppb or ng/mL))
ΔlasI	<1.0	281.15	12.72	83617494	300
ΔrhlI	158.47	<3.0	3	1389784	4
ΔlasR	12.58	329.33	15.74	44233499	158
ΔlasR rhlI D83E	3.8	210.5	10.41	16394651	58
rhlI D83E	106.7	237.82	11.34	624875248	2276
ΔlasR rhlI G62S	4.37	247.97	7.55	48259886	174
ΔlasR rhlI P159S	2.12	239.21	9.39	19882452	72
rhlI G62S	100.66	242.41	11.03	671851710	2450
rhlI P159S	118.31	305.64	10.56	704341366	2572
ΔlasI rhlI G62S	1.26	207.17	7.71	20343428	72
ΔlasR ΔrhlI	33.1	<3.0	1.26	375730	2
ΔlasI rhlI D83E	1.3	245.82	11.44	40988778	146
ΔlasI rhlI P159S	1.08	257.45	7.17	60059094	216
WT	81.64	252.36	9.47	630785474	2298
				906202941
T2 (10hrs)	3OC12-HSL(ng/mL)	C4-HSL(ng/mL)	C6-HSL(ng/mL)	pyocyanin	pyocyanin (ppb or ng/mL))
ΔlasI	<1.0	876.57	35.24	538892596	1958
ΔrhlI	307.03	4.64	3.16	9985036	36
ΔlasR	18.73	871.03	39.37	476554953	1728
ΔlasR rhlI D83E	6.35	955.16	49.98	503715672	1828
rhlI D83E	50.37	620.12	34.57	3191189457	12614
ΔlasR rhlI G62S	3.96	901.05	36.29	603196598	2196
ΔlasR rhlI P159S	6.19	860.17	34.54	395265622	1430
rhlI G62S	53.37	562.42	30.27	2962975692	11616
rhlI P159S	58.09	629.86	30.29	2841254976	11092
ΔlasI rhlI G62S	1.01	781.34	35.59	285731523	1032
ΔlasR ΔrhlI	15.78	18.45	7.03	8406535	3
ΔlasI rhlI D83E	1.94	834.09	47.07	686828921	2506
ΔlasI rhlI P159S	<1.0	883.5	37.04	926821294	3406
WT	51.88	651.55	30.47	2626677919	10178
T3 (18hrs)	3OC12-HSL(ng/mL)	C4-HSL(ng/mL)	C6-HSL(ng/mL)	pyocyanin	pyocyanin (ppb or ng/mL))
ΔlasI	6.95	1561.67	72.05	2408701547	9266
ΔrhlI	265.44	49.64	2.56	82687274	29
ΔlasR	42.61	1843.85	82.9	856727612	3142
ΔlasR rhlI D83E	22.53	1507.8	73.95	2369672816	9104
rhlI D83E	27.96	989.59	54.86	3311294530	13146
ΔlasR rhlI G62S	14.82	1349.58	54.81	2579551772	9980
ΔlasR rhlI P159S	15.23	1507.32	58.48	2328729053	8934
rhlI G62S	37.57	840.36	37.07	3095466739	12194
rhlI P159S	36.31	872.55	33.32	2910606703	11390
ΔlasI rhlI G62S	10.03	1279.81	50.49	1532150863	5732
ΔlasR ΔrhlI	22.71	55.14	3.48	77842252	28
ΔlasI rhlI D83E	<1.0	1365.81	75.38	2770212166	10788
ΔlasI rhlI P159S	4.9	1132.91	51.43	3294480192	13072
WT	30.59	1113.8	53.44	3320532743	13188
T4 (24hrs)	3OC12-HSL(ng/mL)	C4-HSL(ng/mL)	C6-HSL(ng/mL)	pyocyanin	pyocyanin (ppb or ng/mL))
ΔlasI	1.5	2051.46	105.12	3261069052	12924
ΔrhlI	362.76	152.17	6.09	211178376	76
ΔlasR	112.96	2850.89	134.12	1685084741	6334
ΔlasR rhlI D83E	93.07	1914.66	117.67	3543677299	14192
rhlI D83E	106.82	1555.65	82.64	3036383455	11936
ΔlasR rhlI G62S	98.08	1612.95	95.1	4010853170	16358
ΔlasR rhlI P159S	90.88	1879.28	97.15	3620125102	14540
rhlI G62S	115.56	1592.95	81.12	3741132589	15096
rhlI P159S	127.88	1511.24	67.64	2998293573	11770
ΔlasI rhlI G62S	11.43	1669.24	78.41	2722794321	10586
ΔlasR ΔrhlI	34.59	103.85	4.17	150705080	54
ΔlasI rhlI D83E	8.76	1741.88	101.11	3685642757	14840
ΔlasI rhlI P159S	4.11	1475.07	75.36	4626757928	19514
WT	86.55	1587.35	73.36	3355465296	13440

## Sheet: Figure 3 Replicate 2
T1 (5hrs)	3OC12-HSL(ng/mL)	C4-HSL(ng/mL)	C6-HSL(ng/mL)	pyocyanin(cps)	Pyocyanin(ppb)
ΔlasI	1.28	412.3	21.44	229458218	693.003
ΔrhlI	82.76	<3.0	3.1	6714137	22.9694
ΔlasR	8.16	380.88	21.85	31771862	39.1175
ΔlasR rhlI D83E	6.04	366.11	20.9	104124385	279.096
rhlI D83E	77.3	335.38	19.7	660277823	2098.81
ΔlasR rhlI G62S	4.16	299.07	13.86	57246239	123.698
ΔlasR rhlI P159S	3.02	359.85	17.63	158068718	457.522
rhlI G62S	101.42	317.85	15.66	577740300	1831.47
rhlI P159S	81.63	324.93	14.05	554683741	1756.63
ΔlasI rhlI G62S	<1.0	331.48	16.04	137929668	390.96
ΔlasR ΔrhlI	31.26	<3.0	2.87	144282	0.493596
ΔlasI rhlI D83E	<1.0	268.62	18.14	57131445	123.317
ΔlasI rhlI P159S	<1.0	328.43	14.76	153702712	443.097
WT	98.42	357.97	16.2	576490242	1827.42
T2 (10hrs)	3OC12-HSL(ng/mL)	C4-HSL(ng/mL)	C6-HSL(ng/mL)	pyocyanin(cps)	Pyocyanin(ppb)
ΔlasI	<1.0	1168.7	55.36	1099614895	3506.49
ΔrhlI	220.74	<3.0	2.74	2180079	7.45817
ΔlasR	17.15	806.07	35.06	173235088	507.61
ΔlasR rhlI D83E	11.67	950.07	52.79	1193150526	3802.94
rhlI D83E	64.06	802.14	44.3	2865298529	8926.13
ΔlasR rhlI G62S	11.25	968.43	44.49	825736065	2631.95
ΔlasR rhlI P159S	10.36	1077.27	50.26	991028945	3160.93
rhlI G62S	45.21	798.78	39.91	2760756230	8615.03
rhlI P159S	56.93	776.2	37.09	2688305302	8398.74
ΔlasI rhlI G62S	0.85	943.85	43.1	610892402	1938.96
ΔlasR ΔrhlI	25.98	<3.0	3.23	727566	2.48904
ΔlasI rhlI D83E	<1.0	887.93	52.71	668291517	2124.72
ΔlasI rhlI P159S	1.12	973.61	37.09	683773619	2174.74
WT	50.97	845.47	42.28	2406140676	7551.02
T3 (18hrs)	3OC12-HSL(ng/mL)	C4-HSL(ng/mL)	C6-HSL(ng/mL)	pyocyanin(cps)	Pyocyanin(ppb)
ΔlasI	<1.0	1573.38	66.69	3412868799	10537.1
ΔrhlI	249.32	<3.0	2.64	2906502	9.9433
ΔlasR	49.36	2601.59	104.18	429554726	1349.16
ΔlasR rhlI D83E	22.39	1676.02	96.43	4930613199	14851.6
rhlI D83E	36.19	1565.21	77.61	4747432003	14341.9
ΔlasR rhlI G62S	14.46	1615.93	67.71	3756620854	11533.1
ΔlasR rhlI P159S	18.8	1786.47	80.85	4238822559	12911.3
rhlI G62S	42	1429.94	58.58	4115611483	12561.2
rhlI P159S	48.57	1292.72	50.33	3888728101	11912.9
ΔlasI rhlI G62S	3.31	1983.33	85.98	3648790359	11221.9
ΔlasR ΔrhlI	38.96	<3.0	4.16	6312230	21.5945
ΔlasI rhlI D83E	<1.0	1870.33	97.69	3533846138	10889
ΔlasI rhlI P159S	<1.0	1764.16	67.79	3629367943	11165.8
WT	39.74	1649.47	67.66	3742603851	11492.8
T4 (24hrs)	3OC12-HSL(ng/mL)	C4-HSL(ng/mL)	C6-HSL(ng/mL)	pyocyanin(cps)	Pyocyanin(ppb)
ΔlasI	<1.0	2052.37	92.61	4544942667	13775.1
ΔrhlI	223.37	<3.0	4.72	2761122	9.44594
ΔlasR	79.19	3489.67	142.1	690633315	2196.9
ΔlasR rhlI D83E	52.48	1876.09	122.65	5769397616	17149.4
rhlI D83E	36.34	2072.54	107.53	4443475403	13489.7
ΔlasR rhlI G62S	42.17	1751.06	84.03	4778413414	14428.3
ΔlasR rhlI P159S	52.44	1852.26	97.42	4945531212	14893
rhlI G62S	47.09	2227.41	94.42	3780685010	11602.4
rhlI P159S	103.88	1773.49	67.17	3389926678	10470.2
ΔlasI rhlI G62S	<1.0	1976.97	97.95	3973350451	12155.3
ΔlasR ΔrhlI	27.07	<3.0	3.3	787853	2.69529
ΔlasI rhlI D83E	<1.0	1885.51	97.86	4068693750	12427.6
ΔlasI rhlI P159S	<1.0	1537.89	74.65	4424486112	13436.2
WT	62.47	2251.09	96.78	3267853289	10113.4

## Sheet: Figure 3 Replicate 3
T1 (5hrs)	3OC12-HSL(ng/mL)	C4-HSL(ng/mL)	C6-HSL(ng/mL)	pyocyanin (cps)	pyocyanin (ppb)
ΔlasI	1.34	403.942	21.92	99626539	264.2
ΔrhlI	142.06	<3.0	3.39	168876	0.577734
ΔlasR	5.8	450.922	26.77	78730021	194.955
ΔlasR rhlI D83E	8.86	440.077	27.62	127407529	356.159
rhlI D83E	78.79	326.618	19.22	446565963	1404.68
ΔlasR rhlI G62S	7.41	429.862	21.89	152721772	439.855
ΔlasR rhlI P159S	4.96	388.718	18.05	85831596	218.495
rhlI G62S	95.45	442.928	22.96	668752670	2126.21
rhlI P159S	97.95	469.875	22.35	733570407	2335.43
ΔlasI rhlI G62S	<1.0	412.387	20.79	132987429	374.616
ΔlasR ΔrhlI	20.19	<3.0	<3.0	607828	2.07941
ΔlasI rhlI D83E	1.08	295.665	21.31	37716019	58.862
ΔlasI rhlI P159S	1.53	393.772	17.25	66801367	155.399
WT	77.21	463.635	22.68	750417187	2389.71
				906202941
T2 (10hrs)	3OC12-HSL(ng/mL)	C4-HSL(ng/mL)	C6-HSL(ng/mL)	pyocyanin	pyocyanin (ppb)
ΔlasI	1.71	1234.39	50.29	906202941	2889.91
ΔrhlI	191.17	<3.0	6.01	9287832	31.7742
ΔlasR	9.59	1199.14	52.74	588880370	1867.61
ΔlasR rhlI D83E	7.63	1324.56	63.79	1234560347	3933.83
rhlI D83E	42.37	822.278	45.73	2350643354	7383.25
ΔlasR rhlI G62S	8.24	1405.22	60.04	1119744459	3570.38
ΔlasR rhlI P159S	7.73	1354.48	57.35	897073243	2860.69
rhlI G62S	40.06	894.135	39.48	2542427123	7961.55
rhlI P159S	47.77	973.552	41.46	2752617496	8590.76
ΔlasI rhlI G62S	1.26	1215.92	52.73	652285624	2072.96
ΔlasR ΔrhlI	11.58	<3.0	4.72	269988	0.923643
ΔlasI rhlI D83E	<1.0	1164.24	62.05	486768458	1535.74
ΔlasI rhlI P159S	<1.0	1203.1	48.63	849597933	2708.54
WT	43.21	1031.35	47.07	2701021606	8436.74
T3 (18hrs)	3OC12-HSL(ng/mL)	C4-HSL(ng/mL)	C6-HSL(ng/mL)	pyocyanin	pyocyanin (ppb)
ΔlasI	<1.0	2027.42	86.03	2947404594	9169.65
ΔrhlI	219.44	<3.0	5.4	8257951	28.2509
ΔlasR	20.73	2442.36	99.57	1349115764	4294.79
ΔlasR rhlI D83E	19.5	1963.99	95.88	3889823911	11916
rhlI D83E	31.54	1431.65	62.11	2607951039	8158.21
ΔlasR rhlI G62S	20.29	1908.97	73.27	3796782518	11648.8
ΔlasR rhlI P159S	16.22	1838.02	79.19	3029886168	9413.59
rhlI G62S	33.29	1469.33	51.51	2932526885	9125.58
rhlI P159S	38.5	1501.27	51.57	2938054651	9141.96
ΔlasI rhlI G62S	<1.0	2011.99	76.87	2888047276	8993.67
ΔlasR ΔrhlI	18.01	<3.0	4.79	666673	2.28072
ΔlasI rhlI D83E	<1.0	2174.62	101.7	2292818580	7208.09
ΔlasI rhlI P159S	<1.0	1641.5	60.71	3034359474	9426.8
WT	32.38	1736.38	63.5	2878675971	8965.85
T4 (24hrs)	3OC12-HSL(ng/mL)	C4-HSL(ng/mL)	C6-HSL(ng/mL)	pyocyanin	pyocyanin (ppb)
ΔlasI	<1.0	2697.9	105.52	4122804272	12581.7
ΔrhlI	123.37	<3.0	7.56	4961763	16.9745
ΔlasR	35.93	3012.98	136.23	2824902638	8806.05
ΔlasR rhlI D83E	67.89	2565.78	153.57	5038439861	15150.3
rhlI D83E	27.23	2717.13	135.43	2588744401	8100.61
ΔlasR rhlI G62S	85.62	2581.27	136.54	5417757167	16193.1
ΔlasR rhlI P159S	46.86	2036.46	97.77	4109848634	12544.8
rhlI G62S	34.06	2699.53	110.9	2850346672	8881.7
rhlI P159S	31.4	2803.36	119.65	3151531158	9772.07
ΔlasI rhlI G62S	<1.0	2499.77	104.32	3584562516	11036
ΔlasR ΔrhlI	16.82	<3.0	4.47	729695	2.49633
ΔlasI rhlI D83E	1.69	2603.46	125.77	2920836032	9090.93
ΔlasI rhlI P159S	1.15	2219.58	98.92	4677267041	14145.9
WT	29.3	3484.12	156.76	3171188030	9829.85

## Sheet: Figure 3E
Concentration (nM)	∆lasR			∆rhlI			WT			∆lasR D83E
10000	0.0535007	0.0671885	0.131364	0.0962099	0.153983	0.184011	0.0747018	0.0819175	0.0871056	0.136417	0.0558167	0.0796671
5000	0.0399458	0.0536685	0.0909713	0.217366	0.232901	0.272374	0.104167	0.117933	0.0951417	0.112019	0.0492788	0.0837758
2500	0.0225873	0.0257627	0.0713795	0.238516	0.238348	0.314191	0.14806	0.167845	0.108738	0.121908	0.080326	0.0751445
1250	0.0161172	0.0256233	0.0368056	0.225934	0.221046	0.306202	0.158721	0.180896	0.118677	0.125218	0.0599161	0.0850202
625	0.00708661	0.0226182	0.0484311	0.15442	0.187791	0.207739	0.159488	0.192194	0.132173	0.111958	0.0747664	0.0864486
Concentration (μM)	∆lasR			∆rhlI			WT			∆lasR D83E
10	0.191074	0.239959	0.469157	3.207	5.13278	6.1337	0.114926	0.126027	0.134009	0.278402	0.113912	0.162586
5	0.142664	0.191673	0.324897	7.24554	7.76337	9.07912	0.160256	0.181436	0.146372	0.22861	0.100569	0.170971
2.5	0.080669	0.09201	0.254927	7.95053	7.94494	10.4731	0.227784	0.258222	0.167289	0.248792	0.163931	0.153356
1.25	0.057561	0.091512	0.131448	7.53114	7.36822	10.2067	0.244186	0.278301	0.18258	0.255548	0.122278	0.173511
0.625	0.025309	0.080779	0.172968	5.14734	6.25969	6.92464	0.245366	0.295683	0.203343	0.228485	0.152584	0.176426
0	1	1	1	1	1	1	1	1	1	1	1	1

## Sheet: Figure 4A
Time (h)	∆rhlI			∆lasR			∆lasR D83E			WT
5	0.491347	0.27178	0.235967	0.512619	0.421119	0.385826	0.42176	0.278806	0.612895	1	1	1
10	0.309153	0.148657	0.232527	0.76574	0.578283	0.832886	1.31243	0.658974	0.82005	0.941204	1.17657	0.640589
18	0.298447	0.194115	0.206082	0.916813	0.457547	0.434021	0.093212	0.753329	0.530762	0.209949	0.364151	0.303788
24	0.198046	0.092689	0.135351	0.603501	0.246006	0.267179	0.442327	0.206558	0.160893	0.291026	0.143865	0.099925

## Sheet: Figure 4B
Time (h)	∆rhlI			∆lasR			∆lasR D83E			WT
5	0.001767	0.002205	0.024168	0.455615	1.10008	2.78492	0.888139	0.411681	1.56364	1	1	1
10	0.005777	0.00406	0.829051	1.42755	1.0323	4.40003	0.945803	3.31197	2.78652	1.40609	1.90688	3.03549
18	0.002166	0.003808	0.520861	1.35552	1.44912	3.92934	1.32595	1.66325	4.09218	0.925495	0.165443	1.77488
24	0.006631	0.001195	0.243246	1.43548	1.70558	4.9294	1.17565	2.16101	3.24178	1.34479	0.268036	1.55641

[truncated: 9 more sheets: Figure 4C, Figure 4D, Figure S7A, Figure S7C, Figure S7D, Figure S7 mass spec ,  Figure 2 mass spec rep 1,  Figure 2 mass spec rep 2,  Figure 2 mass spec rep 3]
